# Supplementary material for: A preliminary investigation into the early embryo death syndrome (EEDS) at the world’s largest green turtle rookery
Source: PLoS One. 2018 Apr 25;13(4):e0195462. doi: 10.1371/journal.pone.0195462 (PMC5918617; doi:10.1371/journal.pone.0195462)
Supplement: S1 File — This is a Microsoft excel file containing the raw data that was used in this report. (XLSX) [file pone.0195462.s002.xlsx]

## Sheet: Sand respiratory gas samples
Raw data
Month	PO2 (kPa)	PCO2 (kPa)
Dec	19.7716	0.3784
Dec	19.8187	0.2838
Dec	19.8187	0.1892
Dec	19.8187	0.2838
Dec	19.866	0.2838
Dec	18.875	1.0406
Dec	19.8187	0.2838
Dec	19.8187	0.2838
Dec	19.8187	0.2838
Dec	19.8187	0.2838
Dec	19.8187	0.2838
Dec	19.8187	0.2838
Dec	19.8187	0.1892
Dec	19.8187	0.1892
Dec	19.8187	0.1892
Dec	19.7243	0.3784
Dec	19.7714	0.473
Dec	19.8187	0.0946
Dec	19.6768	0.1892
Dec	19.8187	0.2838
Dec	19.8187	0.1892
Dec	19.7248	0.1892
Dec	19.8656	0.1892
Dec	19.8656	0.2838
Dec	19.6781	0.473
Dec	19.9126	0.1892
Dec	19.8187	0.2838
Dec	19.7718	0.2838
Dec	19.7718	0.2838
Dec	19.8187	0.2838
Dec	19.63	0.5676
Dec	19.5356	0.5676
Dec	19.8187	0.1892
Dec	19.8658	0.2838
Dec	19.8187	0.2838
Dec	19.7718	0.2838
Dec	19.8187	0.2838
Feb	19.0564	0.473
Feb	18.6305	1.0406
Feb	19.2959	0.3784
Feb	19.2009	0.473
Feb	19.5811	0.0946
Feb	17.0146	2.5542
Feb	19.6768	0.1892
Feb	18.6862	1.0406
Feb	19.2525	0.473
Feb	19.7243	0.0946
Feb	18.875	0.7568
Feb	19.3468	0.473
Feb	19.5356	0.1892
Feb	19.0637	0.473
Feb	18.9693	0.8514
Feb	19.4412	0.3784
Feb	19.0146	0.3784
Feb	18.8254	0.5676
Feb	18.6362	0.8514
Feb	19.0146	0.6622
Feb	19.2038	0.473
Feb	18.875	0.6622
Feb	18.12	1.419
Feb	17.9312	1.7028
Feb	19.0637	0.3784
Feb	15.0056	5.1084
Feb	18.12	1.7028
Feb	18.6862	0.7568
Feb	18.4031	1.1352
Feb	18.6862	0.8514
Feb	19.1092	0.473
Feb	19.0601	0.6622
Apr	19.5521	0.0947
Apr	19.6969	0.0947
Apr	8.73324	12.5004
Apr	19.6507	0.3788
Apr	19.1328	0.7576
Apr	19.8396	0.1894
Apr	19.3213	0.7576
Apr	19.0385	1.0417
Apr	19.7452	0.1894
Apr	19.7452	0.1894
Apr	19.7452	0.0947
Apr	19.7452	0.1894
Apr	18.0446	2.1781
Apr	19.6029	0.0947
Apr	19.2182	0.0947
Apr	19.0269	0.0947
Apr	19.2533	1.1364
Apr	19.4525	0.4735
Apr	19.6941	0.6629
Apr	19.1226	0.0947
Apr	18.627	0.2841
Apr	18.2544	0.0947
Apr	19.3604	0.0947
Apr	15.5394	0.7576
Apr	18.5363	0.0947
Apr	19.1156	0.0947
Apr	18.8719	0.0947
Apr	18.9771	0.0947

## Sheet: Nest respiratory gas samples
2016-12-01					2017-02-01
Nest No.	date:time	PO2 (kPa)	PCO2 (kPa)		Nest No.	date:time	PO2 (kPa)	PCO2 (kPa)
NG1	2016-11-30 18:50:00	20.2986	0		NG31	2017-01-31 19:25:00	16.5515	3.648
NG1	2016-12-01 06:05:00	20.2776	0		NG31	2017-02-02 07:42:00	15.6969	4.37716
NG1	2016-12-01 19:43:00	20.2776	0		NG31	2017-02-02 18:56:00	15.7181	4.6
NG1	2016-12-02 07:53:00	20.2089	0.09646		NG31	2017-02-03 05:00:00	15.4513	4.8
NG1	2016-12-03 05:47:00	20.2297	0		NG31	2017-02-04 07:14:00	15.5368	4.52993
NG1	2016-12-03 15:50:00	20.2776	0		NG31	2017-02-05 09:14:00	17.3427	3.2606
NG1	2016-12-04 08:48:00	20.2839	0		NG32	2017-01-31 19:32:00	19.1543	1.152
NG2	2016-11-30 18:55:00	19.912	0.28998		NG32	2017-02-02 07:45:00	18.3933	1.8297
NG2	2016-12-01 06:02:00	19.6017	0.4828		NG32	2017-02-02 18:58:00	18.3217	2.2126
NG2	2016-12-01 19:45:00	20.0854	0.28968		NG32	2017-02-03 05:02:00	17.8506	2.405
NG2	2016-12-02 07:58:00	20.1601	0.24115		NG32	2017-02-04 07:18:00	17.4431	2.592
NG2	2016-12-03 05:51:00	19.8482	0.28968		NG32	2017-02-05 09:19:00	17.6154	2.5893
NG2	2016-12-03 15:57:00	19.9907	0.28968		NG33	2017-01-31 19:55:00	19.0992	1.056
NG2	2016-12-04 09:24:00	19.8943	0.28908		NG33	2017-02-02 08:08:00	18.0081	2.0223
NG2	2016-12-05 08:10:00	19.8991	0.38544		NG33	2017-02-02 19:13:00	18.8039	1.8278
NG2	2016-12-06 04:26:00	19.8332	0.38504		NG33	2017-02-03 05:14:00	18.4264	1.8278
NG3	2016-11-30 18:45:00	19.9595	0.09666		NG33	2017-02-04 07:29:00	18.3963	1.728
NG3	2016-12-01 06:08:00	19.8914	0.28968		NG33	2017-02-05 09:38:00	19.712	0.4795
NG3	2016-12-01 19:38:00	20.181	0.09656		NG34	2017-01-31 19:45:00	18.72	1.536
NG3	2016-12-03 05:45:00	20.0368	0.09656		NG34	2017-02-02 08:01:00	18.7718	1.7334
NG3	2016-12-03 16:26:00	20.1806	0		NG34	2017-02-02 19:07:00	18.8039	1.8278
NG3	2016-12-04 08:46:00	19.993	0.19272		NG34	2017-02-03 05:10:00	18.5224	1.924
NG3	2016-12-05 08:04:00	20.2356	0		NG34	2017-02-04 07:25:00	18.2056	1.92
NG3	2016-12-06 04:18:00	20.0712	0.09626		NG34	2017-02-05 09:33:00	18.6628	1.8221
NG4	2016-11-30 18:40:00	17.9565	1.4499		NG35	2017-01-31 19:40:00	18.912	1.248
NG4	2016-12-01 06:12:00	17.9602	2.22088		NG35	2017-02-02 07:58:00	18.6822	1.4445
NG4	2016-12-01 19:41:00	18.6516	1.49668		NG35	2017-02-02 19:05:00	18.7074	1.7316
NG4	2016-12-02 07:50:00	18.8613	1.4469		NG35	2017-02-03 05:07:00	18.6184	1.6354
NG4	2016-12-03 05:41:00	20.1806	0.09656		NG35	2017-02-04 07:23:00	18.3963	1.632
NG4	2016-12-03 15:43:00	20.2776	0		NG35	2017-02-05 09:31:00	18.9986	1.4385
NG5	2016-12-01 05:30:00	19.9879	0.09656		NG36	2017-01-31 20:00:00	19.485	0.576
NG5	2016-12-01 20:37:00	19.8914	0.28968		NG36	2017-02-02 08:12:00	19.2141	0.7704
NG5	2016-12-02 08:16:00	19.772	0.4823		NG36	2017-02-02 19:16:00	19.5753	0.8658
NG5	2016-12-03 16:05:00	20.0845	0.38624		NG36	2017-02-03 05:16:00	19.3861	0.8658
NG5	2016-12-04 09:40:00	20.0907	0.38544		NG36	2017-02-04 07:31:00	18.8729	1.056
NG5	2016-12-05 08:22:00	19.9492	0.28908		NG36	2017-02-05 09:41:00	19.7586	0.4795
NG5	2016-12-06 04:52:00	19.9745	0.28878		NG37	2017-01-31 20:05:00	19.4384	0.768
NG6	2016-12-01 05:25:00	20.0854	0.19312		NG37	2017-02-02 08:16:00	18.9259	1.1556
NG6	2016-12-01 20:28:00	20.1324	0.19312		NG37	2017-02-02 19:20:00	19.0932	1.1544
NG6	2016-12-02 08:20:00	19.9182	0.38584		NG37	2017-02-03 05:18:00	18.7143	1.2506
NG6	2016-12-03 06:05:00	19.9879	0.19312		NG37	2017-02-04 07:36:00	18.4839	1.44
NG6	2016-12-03 16:08:00	19.9404	0.19312		NG37	2017-02-05 09:44:00	18.5237	1.2467
NG6	2016-12-04 09:45:00	20.0438	0.28908		NG38	2017-01-31 19:28:00	19.776	0.48
NG6	2016-12-05 08:06:00	20.2356	0		NG38	2017-02-02 07:50:00	19.5024	0.4815
NG6	2016-12-05 08:25:00	20.1401	0.19272		NG38	2017-02-02 19:00:00	19.5753	0.7696
NG7	2016-12-01 05:48:00	19.8914	0.38624		NG38	2017-02-03 05:04:00	19.4821	0.8658
NG7	2016-12-01 21:10:00	19.4549	0.77248		NG38	2017-02-04 07:16:00	19.2541	1.056
NG8	2016-12-01 05:45:00	19.8914	0.33796		NG38	2017-02-05 09:26:00	19.4245	0.7672
NG8	2016-12-01 21:00:00	19.8441	0.38624		NG39	2017-01-31 19:48:00	19.5346	0.768
NG8	2016-12-02 08:28:00	19.9644	0.4823		NG39	2017-02-02 08:05:00	19.4991	0.6741
NG8	2016-12-03 06:12:00	19.8441	0.2414		NG39	2017-02-02 19:10:00	19.286	1.0582
NG8	2016-12-03 16:15:00	19.7948	0.38624		NG39	2017-02-03 05:12:00	19.3861	1.0582
NG8	2016-12-04 09:52:00	19.8538	0.38544		NG39	2017-02-04 07:27:00	19.0635	1.152
NG8	2016-12-05 08:35:00	20.2356	0		NG39	2017-02-05 09:36:00	19.4736	0.7672
NG8	2016-12-06 04:45:00	20.2626	0.09626		NG40	2017-01-31 19:35:00	18.9627	1.248
NG9	2016-12-01 05:42:00	19.7552	0.4828		NG40	2017-02-02 07:55:00	18.8299	1.3482
NG9	2016-12-01 20:53:00	19.9879	0.28968		NG40	2017-02-02 19:02:00	19.1896	1.443
NG9	2016-12-02 08:26:00	19.867	0.38584		NG40	2017-02-03 05:05:00	18.7143	1.443
NG9	2016-12-03 16:13:00	19.8914	0.28968		NG40	2017-02-04 07:20:00	18.3963	1.824
NG9	2016-12-04 09:50:00	20.1401	0.09636		NG40	2017-02-05 09:29:00	18.9986	1.5344
NG9	2016-12-05 08:32:00	19.9964	0.28908		NG41	2017-01-31 19:15:00	19.7271	0.672
NG10	2016-12-01 05:40:00	19.7994	0.38624		NG41	2017-02-02 07:29:00	19.0727	1.1556
NG10	2016-12-01 20:45:00	19.6485	0.67592		NG41	2017-02-02 18:47:00	18.9912	1.2506
NG10	2016-12-02 08:22:00	19.7223	0.19292		NG41	2017-02-03 04:52:00	18.7143	1.443
NG10	2016-12-03 06:08:00	20.2776	0		NG41	2017-02-04 07:06:00	18.5869	1.536
NG10	2016-12-03 16:11:00	20.2294	0		NG41	2017-02-05 09:07:00	18.5819	1.5344
NG10	2016-12-04 09:48:00	20.1401	0.19272		NG42	2017-01-31 19:00:00	19.9673	0.384
NG10	2016-12-05 08:28:00	20.1878	0.09636		NG42	2017-02-02 07:08:00	19.0727	1.1556
NG10	2016-12-06 04:40:00	20.2146	0.09626		NG42	2017-02-02 18:36:00	19.1756	1.1544
NG11	2016-12-01 05:55:00	19.9879	0.33796		NG42	2017-02-03 04:36:00	18.6184	1.443
NG11	2016-12-01 20:16:00	19.8914	0.28968		NG42	2017-02-04 06:55:00	18.048	1.824
NG11	2016-12-02 08:07:00	19.7248	0.38584		NG42	2017-02-05 08:56:00	17.8058	1.918
NG11	2016-12-03 06:00:00	19.6982	0.53108		NG43	2017-01-31 18:58:00	18.855	1.344
NG11	2016-12-03 06:10:00	20.2776	0		NG43	2017-02-02 07:05:00	17.8692	2.4075
NG11	2016-12-03 16:01:00	19.7478	0.38624		NG43	2017-02-02 18:34:00	18.286	2.3088
NG11	2016-12-04 09:35:00	19.5643	0.67452		NG43	2017-02-03 04:34:00	17.2748	2.6936
NG11	2016-12-05 08:17:00	20.2356	0		NG43	2017-02-04 06:54:00	17.0327	3.072
NG12	2016-12-01 06:00:00	20.0368	0.19312		NG43	2017-02-05 08:54:00	19.0387	0.959
NG12	2016-12-01 20:20:00	20.0854	0.28968		NG44	2017-01-31 18:50:00	19.7711	0.192
NG12	2016-12-02 08:02:00	20.3045	0		NG44	2017-02-02 07:02:00	19.2095	0.8667
NG13	2016-12-01 05:57:00	19.9404	0.28968		NG44	2017-02-02 18:31:00	19.7082	0.5772
NG13	2016-12-01 20:10:00	20.0845	0.2414		NG44	2017-02-03 04:30:00	18.8103	0.7696
NG13	2016-12-02 08:05:00	20.0183	0.19292		NG44	2017-02-04 06:51:00	18.1782	1.44
NG13	2016-12-03 05:56:00	20.0368	0.19312		NG44	2017-02-05 08:52:00	19.1756	1.0549
NG13	2016-12-03 15:59:00	20.0368	0.28968		NG45	2017-01-31 19:20:00	20.0158	0.096
NG13	2016-12-04 09:32:00	20.0429	0.38544		NG45	2017-02-02 07:38:00	19.6477	0.4815
NG13	2016-12-05 08:14:00	19.8051	0.38544		NG45	2017-02-02 18:53:00	19.5753	0.6734
NG13	2016-12-06 04:30:00	20.1197	0.38504		NG45	2017-02-03 04:57:00	19.5781	0.5772
					NG45	2017-02-04 07:11:00	19.5401	0.768
					NG45	2017-02-05 09:13:00	19.9967	0.3836
					NG46	2017-01-31 19:05:00	20.0638	0.096
					NG46	2017-02-02 07:12:00	19.9352	0.3852
					NG46	2017-02-02 18:40:00	19.9592	0.3848
					NG46	2017-02-03 04:46:00	19.674	0.481
					NG46	2017-02-04 06:58:00	19.5865	0.576
					NG46	2017-02-05 09:00:00	19.8536	0.4795
					NG47	2017-01-31 19:10:00	18.9062	1.44
					NG47	2017-02-02 07:16:00	17.677	2.889
					NG47	2017-02-02 18:42:00	18.1191	2.5012
					NG47	2017-02-03 04:48:00	16.8909	2.9822
					NG47	2017-02-04 07:01:00	16.4899	3.744
					NG47	2017-02-05 09:02:00	16.7347	3.3565
					NG48	2017-02-02 07:25:00	13.642	6.1
					NG48	2017-02-02 18:44:00	12.3055	7.7
					NG48	2017-02-03 04:50:00	11.2286	8.3
					NG48	2017-02-04 07:04:00	10.8662	9.3
					NG48	2017-02-05 09:04:00	15.0919	5.2
					NG49	2017-02-02 07:34:00	19.3143	0.8667
					NG49	2017-02-02 18:50:00	19.5256	0.8658
					NG49	2017-02-03 04:55:00	19.2902	1.0582
					NG49	2017-02-04 07:09:00	19.0635	1.152
					NG49	2017-02-05 09:10:00	19.7138	0.7672

## Sheet: NG31 & NG48 respiratory gas sam
Nest NG48 21:10 02/02/2017 at 55cm depth
location	FO2 (kPa)	FCO2 (kPa)
1	15.0547	5.772
2	17.0232	3.6556
3	17.5676	3.0784
4	18.2067	2.5012
5	13.5978	7.8884
6	11.7241	10.101
7	15.2725	6.0606
8	16.7788	3.9442
9	15.911	5.291
10	18.0324	3.367
11	18.5146	2.3088
12	18.9967	1.443
13	14.2717	6.9264
14	15.5473	5.4834
15	17.5627	3.2708
16	17.3707	3.2708
Nest NG31 21:50 02/02/2017 at 55cm depth
location	FO2 (kPa)	FCO2 (kPa)
1	14.0788	6.9264
2	15.236	5.772
3	17.797	2.886
4	18.3742	1.924
5	16.507	4.2328
6	17.6587	2.886
7	18.0425	2.5974
8	18.0425	2.3088
9	17.3707	3.2708
10	18.4264	2.1164
11	19.0982	1.2506
12	19.2902	1.2506
13	16.0271	4.7138
14	17.3707	3.2708
15	18.2345	2.3088
16	18.8103	1.6354

## Sheet: Nest temperatures
2016-12-01									2017-02-01
Days of incubation	NG1	NG5	NG7	NG11	NG12	NG13			Days of incubation	NG31	NG32	NG33	NG34	NG35	NG36	NG37	NG38	NG39	NG40	NG42	NG43	NG44	NG45	NG46	NG47	NG48	NG49
0	29.0625	29.6875	30.375	30.121	28.715	30.2525			0	30.875	30.625	30.329	30.567	30.625	30.028	30.107	29.875	30.125	29.837	30.339	30.375	29.697	29.25	28.875	31	32.649	30
0.0416667	28.9375	29.75	29.9375	29.496	28.715	29.659			0.0416667	31	30.625	30.204	30.567	30.75	29.903	29.983	29.75	30.125	29.837	30.339	30.375	29.822	29.125	29.125	31	32.898	30
0.0833333	28.875	29.75	29.625	29.183	28.591	29.284			0.0833333	31	30.75	30.204	30.629	30.625	29.778	29.92	29.625	30	29.837	30.277	30.5	29.822	29	29.125	31	33.023	29.9375
0.125	28.8125	29.75	29.375	28.933	28.528	29.003			0.125	31	30.75	30.142	30.629	30.625	29.716	29.92	29.625	30	29.774	30.214	30.5	29.885	29	29	31.125	33.085	29.9375
0.166667	28.75	29.75	29.125	28.808	28.403	28.7845			0.166667	31	30.875	30.142	30.692	30.5	29.653	29.858	29.5	30	29.774	30.152	30.5	29.885	29	28.875	31.125	33.21	29.875
0.208333	28.6875	29.75	29	28.683	28.341	28.6595			0.208333	31.125	30.875	30.08	30.692	30.5	29.591	29.858	29.5	29.875	29.837	30.089	30.5	29.885	28.875	28.875	31.125	33.273	29.875
0.25	28.6875	29.6875	28.9375	28.621	28.278	28.5035			0.25	31.125	30.875	30.08	30.692	30.5	29.591	29.858	29.5	29.875	29.837	30.027	30.625	29.947	28.875	28.875	31.125	33.397	29.875
0.291667	28.6875	29.6875	28.875	28.558	28.216	28.4095			0.291667	31.125	30.875	30.08	30.692	30.5	29.528	29.795	29.5	29.875	29.837	30.027	30.625	29.947	28.875	28.75	31.125	33.522	29.875
0.333333	28.625	29.6875	28.75	28.496	28.153	28.2845			0.333333	31.125	30.875	30.017	30.692	30.5	29.528	29.795	29.375	29.875	29.837	29.965	30.625	29.947	28.875	28.75	31.125	33.647	29.875
0.375	28.625	29.6875	28.75	28.496	28.091	28.2535			0.375	31.125	30.875	30.017	30.692	30.5	29.466	29.795	29.375	29.875	29.837	29.965	30.625	29.947	28.875	28.75	31.125	33.772	29.875
0.416667	28.625	29.6875	28.75	28.433	28.091	28.1595			0.416667	31.125	30.875	30.017	30.692	30.5	29.466	29.795	29.375	29.875	29.837	29.902	30.625	29.947	28.875	28.75	31.125	33.834	29.875
0.458333	28.5625	29.6875	28.6875	28.433	28.028	28.066			0.458333	31.125	30.875	29.955	30.692	30.5	29.466	29.795	29.375	29.75	29.837	29.902	30.625	30.009	28.875	28.75	31.125	33.959	29.8125
0.5	28.5625	29.6875	28.625	28.371	28.028	28.035			0.5	31.25	30.875	29.955	30.692	30.5	29.403	29.795	29.375	29.75	29.899	29.902	30.625	30.009	28.875	28.75	31.125	34.084	29.8125
0.541667	28.5625	29.6875	28.625	28.371	28.028	28.0035			0.541667	31.25	30.875	29.955	30.754	30.5	29.403	29.795	29.375	29.75	29.899	29.965	30.625	30.009	28.875	28.75	31.125	34.146	29.8125
0.583333	28.5625	29.6875	28.625	28.371	28.028	27.941			0.583333	31.25	30.875	30.017	30.692	30.5	29.403	29.795	29.375	29.75	29.899	29.965	30.625	30.072	28.875	28.875	31.125	34.271	29.8125
0.625	28.5625	29.6875	28.625	28.308	27.966	27.91			0.625	31.25	30.875	30.017	30.754	30.5	29.403	29.795	29.375	29.75	29.899	30.027	30.625	30.134	28.875	28.875	31.125	34.396	29.8125
0.666667	28.5625	29.6875	28.625	28.308	27.966	27.91			0.666667	31.25	30.875	30.08	30.754	30.5	29.403	29.795	29.375	29.75	29.899	30.027	30.625	30.134	28.875	28.875	31.125	34.458	29.75
0.708333	28.5625	29.6875	28.625	28.308	27.966	27.91			0.708333	31.375	30.875	30.142	30.754	30.5	29.403	29.795	29.375	29.75	29.899	30.027	30.625	30.134	28.875	28.875	31.125	34.583	29.75
0.75	28.5625	29.6875	28.625	28.308	27.966	27.8785			0.75	31.375	30.875	30.142	30.754	30.5	29.403	29.795	29.375	29.75	29.961	30.089	30.625	30.197	28.875	28.875	31.25	34.645	29.8125
0.791667	28.5625	29.6875	28.6875	28.246	27.966	27.816			0.791667	31.375	30.875	30.204	30.754	30.5	29.403	29.795	29.375	29.75	29.961	30.089	30.625	30.197	28.875	28.875	31.25	34.708	29.8125
0.833333	28.5625	29.6875	28.6875	28.246	27.966	27.816			0.833333	31.375	30.875	30.204	30.754	30.5	29.403	29.795	29.375	29.75	29.961	30.089	30.75	30.197	28.875	28.875	31.25	34.832	29.8125
0.875	28.5625	29.6875	28.75	28.246	27.966	27.816			0.875	31.375	30.875	30.204	30.754	30.5	29.403	29.795	29.375	29.75	30.024	30.089	30.75	30.197	28.875	29	31.25	34.895	29.8125
0.916667	28.5625	29.6875	28.75	28.246	27.966	27.785			0.916667	31.5	30.875	30.204	30.754	30.5	29.403	29.795	29.375	29.75	30.024	30.027	30.75	30.197	28.875	29	31.25	34.957	29.875
0.958333	28.5625	29.6875	28.75	28.246	27.966	27.785			0.958333	31.5	30.875	30.267	30.754	30.5	29.341	29.795	29.375	29.75	30.024	30.027	30.75	30.197	29	29	31.25	35.019	29.875
1	28.5625	29.6875	28.75	28.246	27.966	27.785			1	31.5	30.875	30.267	30.754	30.5	29.341	29.795	29.375	29.75	30.024	30.027	30.75	30.197	29	28.875	31.25	35.082	29.875
1.04167	28.5625	29.6875	28.75	28.246	27.966	27.785			1.04167	31.5	30.875	30.204	30.754	30.5	29.403	29.795	29.375	29.75	30.024	29.965	30.75	30.197	29	28.875	31.25	35.144	29.9375
1.08333	28.5625	29.6875	28.75	28.246	27.966	27.785			1.08333	31.5	30.875	30.204	30.754	30.5	29.403	29.795	29.375	29.75	30.086	29.965	30.75	30.134	29	28.875	31.25	35.207	29.875
1.125	28.5625	29.6875	28.8125	28.246	27.966	27.785			1.125	31.625	30.875	30.204	30.754	30.5	29.403	29.795	29.375	29.75	30.086	29.902	30.75	30.134	29	28.875	31.25	35.269	29.9375
1.16667	28.5625	29.6875	28.8125	28.246	27.966	27.785			1.16667	31.625	30.875	30.204	30.754	30.5	29.403	29.795	29.375	29.75	30.086	29.902	30.75	30.072	29	28.875	31.25	35.269	29.9375
1.20833	28.5625	29.6875	28.875	28.246	27.966	27.785			1.20833	31.625	30.875	30.204	30.754	30.5	29.403	29.795	29.375	29.75	30.086	29.84	30.75	30.009	29	28.875	31.25	35.331	29.9375
1.25	28.5625	29.6875	28.875	28.246	27.966	27.785			1.25	31.625	30.875	30.204	30.754	30.5	29.403	29.795	29.375	29.75	30.086	29.84	30.75	30.009	29	28.875	31.25	35.394	29.9375
1.29167	28.5625	29.6875	28.875	28.246	27.966	27.785			1.29167	31.625	30.875	30.204	30.754	30.5	29.341	29.795	29.375	29.75	30.086	29.84	30.75	29.947	29	28.875	31.25	35.456	29.9375
1.33333	28.5625	29.6875	28.875	28.246	27.966	27.785			1.33333	31.625	30.875	30.204	30.754	30.5	29.403	29.795	29.375	29.75	30.086	29.84	30.75	29.947	29	28.875	31.25	35.518	29.875
1.375	28.5625	29.6875	28.875	28.246	27.966	27.785			1.375	31.75	30.875	30.204	30.754	30.5	29.341	29.795	29.375	29.75	30.086	29.777	30.75	29.885	28.875	28.875	31.25	35.518	29.875
1.41667	28.5625	29.6875	28.875	28.183	27.966	27.7535			1.41667	31.75	30.875	30.204	30.754	30.5	29.341	29.795	29.375	29.75	30.086	29.777	30.75	29.947	28.875	28.875	31.25	35.581	29.875
1.45833	28.5625	29.6875	28.875	28.183	27.966	27.7535			1.45833	31.75	30.875	30.204	30.754	30.5	29.403	29.795	29.375	29.625	30.086	29.777	30.75	29.947	28.875	28.75	31.25	35.643	29.875
1.5	28.625	29.6875	28.875	28.183	27.966	27.7535			1.5	31.75	30.875	30.204	30.754	30.5	29.341	29.795	29.375	29.625	30.086	29.777	30.75	30.072	28.875	28.875	31.25	35.643	29.875
1.54167	28.625	29.6875	28.875	28.183	27.966	27.7535			1.54167	31.75	30.875	30.204	30.754	30.5	29.341	29.795	29.25	29.625	30.086	29.777	30.75	30.134	28.875	28.875	31.25	35.705	29.8125
1.58333	28.625	29.6875	28.875	28.183	27.966	27.7535			1.58333	31.75	30.875	30.204	30.754	30.5	29.341	29.795	29.25	29.625	30.086	29.715	30.75	30.197	28.875	28.875	31.25	35.705	29.8125
1.625	28.625	29.6875	28.875	28.183	27.966	27.7535			1.625	31.75	30.875	30.267	30.754	30.5	29.341	29.795	29.25	29.625	30.024	29.715	30.75	30.197	28.875	28.875	31.25	35.768	29.8125
1.66667	28.625	29.6875	28.875	28.183	27.966	27.7535			1.66667	31.875	30.875	30.267	30.692	30.5	29.341	29.795	29.25	29.625	30.024	29.715	30.75	30.197	28.875	29	31.25	35.768	29.8125
1.70833	28.625	29.6875	28.875	28.183	27.966	27.7535			1.70833	31.875	30.875	30.329	30.692	30.5	29.341	29.795	29.25	29.625	30.024	29.715	30.75	30.197	28.875	29	31.25	35.83	29.75
1.75	28.625	29.6875	28.875	28.183	27.966	27.7535			1.75	31.875	30.875	30.329	30.692	30.5	29.341	29.795	29.25	29.625	30.024	29.715	30.75	30.197	28.875	29	31.25	35.83	29.75
1.79167	28.625	29.6875	28.875	28.183	27.966	27.7535			1.79167	31.875	30.875	30.392	30.692	30.5	29.341	29.795	29.25	29.625	30.024	29.715	30.75	30.197	28.875	29	31.25	35.83	29.75
1.83333	28.625	29.6875	28.875	28.183	27.966	27.7535			1.83333	31.875	30.875	30.454	30.692	30.5	29.341	29.733	29.25	29.625	30.024	29.715	30.75	30.197	28.875	29	31.25	35.893	29.75
1.875	28.625	29.6875	28.9375	28.183	27.966	27.7535			1.875	31.875	30.875	30.517	30.692	30.5	29.341	29.733	29.25	29.625	29.961	29.715	30.75	30.134	28.875	29	31.25	35.893	29.75
1.91667	28.625	29.6875	28.9375	28.183	28.028	27.7535			1.91667	32	30.875	30.579	30.692	30.5	29.341	29.733	29.25	29.625	29.961	29.715	30.75	30.134	28.875	29	31.25	35.893	29.75
1.95833	28.625	29.6875	28.9375	28.183	28.028	27.7535			1.95833	32	30.875	30.641	30.692	30.5	29.341	29.733	29.25	29.625	29.961	29.715	30.75	30.134	28.875	29	31.25	35.955	29.75
2	28.625	29.6875	29	28.183	28.028	27.7535			2	32	30.875	30.641	30.692	30.5	29.341	29.733	29.25	29.625	29.961	29.715	30.75	30.072	29	29	31.25	35.955	29.75
2.04167	28.625	29.6875	29	28.183	28.028	27.7535			2.04167	32	30.875	30.641	30.692	30.5	29.341	29.733	29.25	29.625	29.961	29.715	30.75	30.072	29	29	31.25	35.955	29.75
2.08333	28.625	29.6875	29	28.183	28.028	27.7535			2.08333	32	30.875	30.641	30.692	30.5	29.341	29.733	29.25	29.625	29.961	29.715	30.75	30.009	29	29	31.25	35.955	29.75
2.125	28.6875	29.6875	29	28.183	28.091	27.785			2.125	32	30.875	30.641	30.692	30.5	29.341	29.733	29.25	29.625	29.961	29.715	30.75	30.009	29	29	31.25	36.017	29.75
2.16667	28.6875	29.6875	29	28.183	28.091	27.785			2.16667	32	30.875	30.641	30.692	30.5	29.341	29.733	29.25	29.625	29.961	29.715	30.75	29.947	29	29	31.25	36.017	29.6875
2.20833	28.6875	29.6875	29	28.183	28.091	27.785			2.20833	32	30.75	30.641	30.692	30.5	29.341	29.733	29.25	29.625	29.961	29.715	30.75	29.947	29	29	31.25	36.017	29.6875
2.25	28.6875	29.6875	29	28.183	28.091	27.785			2.25	32	30.875	30.641	30.692	30.5	29.341	29.733	29.25	29.625	29.961	29.777	30.75	29.947	29	29	31.25	36.017	29.6875
2.29167	28.6875	29.6875	29	28.183	28.091	27.785			2.29167	32	30.75	30.641	30.629	30.5	29.341	29.733	29.25	29.625	29.961	29.777	30.75	29.947	29	28.875	31.25	36.017	29.6875
2.33333	28.6875	29.6875	29	28.183	28.091	27.785			2.33333	32.125	30.75	30.641	30.629	30.5	29.341	29.733	29.25	29.625	29.961	29.777	30.75	29.885	29	28.875	31.25	36.017	29.6875
2.375	28.6875	29.6875	29	28.183	28.153	27.785			2.375	32.125	30.75	30.579	30.629	30.5	29.341	29.733	29.25	29.625	29.961	29.777	30.75	29.885	29	28.875	31.25	36.017	29.625
2.41667	28.6875	29.6875	29	28.183	28.153	27.785			2.41667	32.125	30.75	30.579	30.629	30.5	29.341	29.733	29.25	29.625	29.961	29.777	30.75	29.885	29	28.875	31.25	35.955	29.625
2.45833	28.6875	29.6875	29.0625	28.183	28.153	27.785			2.45833	32.125	30.875	30.579	30.629	30.5	29.341	29.733	29.25	29.625	29.961	29.777	30.875	29.885	29	28.875	31.25	36.017	29.625
2.5	28.6875	29.6875	29	28.183	28.153	27.785			2.5	32.125	30.875	30.517	30.629	30.5	29.341	29.795	29.25	29.625	30.024	29.777	30.875	29.822	29	28.75	31.25	35.955	29.625
2.54167	28.6875	29.6875	29	28.183	28.153	27.785			2.54167	32.125	30.875	30.517	30.629	30.5	29.341	29.795	29.25	29.625	30.024	29.777	30.75	29.822	29	28.75	31.25	35.955	29.5625
2.58333	28.6875	29.6875	29	28.183	28.153	27.785			2.58333	32.125	30.875	30.454	30.629	30.5	29.341	29.795	29.25	29.625	30.024	29.777	30.875	29.822	29	28.75	31.25	35.955	29.5625
2.625	28.6875	29.6875	29	28.183	28.153	27.785			2.625	32.125	30.875	30.454	30.629	30.5	29.341	29.795	29.25	29.625	29.961	29.777	30.75	29.885	29	28.75	31.25	35.955	29.5625
2.66667	28.6875	29.6875	29	28.183	28.216	27.785			2.66667	32.125	30.875	30.454	30.629	30.5	29.341	29.795	29.25	29.625	29.961	29.777	30.75	29.885	29	28.75	31.25	35.955	29.5625
2.70833	28.75	29.6875	29	28.183	28.216	27.785			2.70833	32.125	30.875	30.392	30.629	30.5	29.341	29.795	29.25	29.625	29.961	29.777	30.75	29.885	29	28.75	31.25	35.955	29.5625
2.75	28.75	29.6875	29	28.183	28.216	27.785			2.75	32.125	30.875	30.392	30.629	30.5	29.341	29.795	29.25	29.625	29.961	29.777	30.875	29.885	29	28.75	31.25	35.955	29.5625
2.79167	28.75	29.6875	29	28.183	28.216	27.785			2.79167	32.125	30.875	30.392	30.629	30.5	29.278	29.795	29.25	29.625	29.961	29.777	30.75	29.885	29	28.75	31.25	35.955	29.5625
2.83333	28.75	29.6875	29	28.183	28.216	27.785			2.83333	32.125	30.875	30.392	30.629	30.5	29.278	29.795	29.25	29.625	29.961	29.777	30.75	29.947	29	28.75	31.25	35.955	29.5625
2.875	28.75	29.625	29	28.183	28.216	27.785			2.875	32.125	30.875	30.392	30.629	30.5	29.278	29.795	29.25	29.5	29.961	29.84	30.875	29.947	29	28.75	31.25	35.955	29.5625
2.91667	28.75	29.625	29	28.183	28.216	27.785			2.91667	32.125	30.875	30.392	30.629	30.5	29.278	29.795	29.25	29.5	29.961	29.777	30.75	29.947	29	28.75	31.25	35.955	29.5625
2.95833	28.75	29.625	29	28.183	28.216	27.785			2.95833	32.25	30.875	30.392	30.629	30.5	29.278	29.795	29.25	29.5	29.961	29.84	30.75	29.947	29	28.75	31.25	35.955	29.5625
3	28.75	29.625	29	28.183	28.216	27.785			3	32.25	30.875	30.392	30.629	30.5	29.278	29.795	29.25	29.5	29.961	29.84	30.875	29.885	29	28.75	31.25	35.955	29.625
3.04167	28.75	29.5625	29	28.183	28.216	27.785			3.04167	32.25	30.875	30.392	30.629	30.5	29.278	29.795	29.25	29.5	29.961	29.84	30.75	29.885	29	28.75	31.125	35.893	29.625
3.08333	28.75	29.5625	29	28.183	28.216	27.816			3.08333	32.25	30.875	30.454	30.629	30.5	29.278	29.795	29.25	29.5	29.961	29.84	30.875	29.885	29	28.75	31.125	35.893	29.625
3.125	28.6875	29.625	29	28.183	28.216	27.816			3.125	32.25	30.875	30.454	30.629	30.5	29.278	29.795	29.25	29.5	29.961	29.84	30.875	29.885	29	28.75	31.125	35.893	29.625
3.16667	28.6875	29.5625	29	28.183	28.278	27.816			3.16667	32.25	30.875	30.454	30.629	30.5	29.278	29.795	29.25	29.5	29.899	29.84	30.875	29.822	28.875	28.75	31.125	35.893	29.6875
3.20833	28.6875	29.5625	29	28.183	28.278	27.816			3.20833	32.25	30.875	30.454	30.629	30.5	29.278	29.733	29.125	29.5	29.899	29.84	30.875	29.822	28.875	28.75	31.125	35.893	29.6875
3.25	28.6875	29.5625	29	28.246	28.278	27.8785			3.25	32.25	30.875	30.392	30.629	30.5	29.216	29.671	29.125	29.5	29.899	29.84	30.875	29.822	28.875	28.75	31.125	35.893	29.6875
3.29167	28.6875	29.5625	29	28.246	28.278	27.8785			3.29167	32.25	30.875	30.392	30.629	30.5	29.216	29.671	29.125	29.5	29.899	29.84	30.875	29.76	28.875	28.625	31.125	35.893	29.6875
3.33333	28.625	29.5625	29	28.246	28.278	27.8785			3.33333	32.375	30.875	30.329	30.629	30.5	29.216	29.733	29.125	29.5	29.899	29.84	30.875	29.76	28.875	28.625	31.125	35.893	29.6875
3.375	28.625	29.5625	29	28.246	28.278	27.8785			3.375	32.375	30.875	30.329	30.629	30.5	29.153	29.733	29.125	29.5	29.899	29.84	30.875	29.697	28.875	28.625	31.125	35.893	29.6875
3.41667	28.625	29.5625	29	28.246	28.278	27.91			3.41667	32.375	30.75	30.329	30.629	30.5	29.153	29.733	29.125	29.5	29.899	29.84	30.875	29.697	28.875	28.625	31.125	35.83	29.6875
3.45833	28.625	29.5625	29	28.246	28.278	27.91			3.45833	32.375	30.75	30.267	30.567	30.5	29.153	29.733	29.125	29.375	29.899	29.84	30.875	29.697	28.875	28.625	31.125	35.768	29.6875
3.5	28.5625	29.5625	29	28.246	28.278	27.91			3.5	32.375	30.75	30.267	30.567	30.5	29.153	29.733	29.125	29.375	29.837	29.84	30.875	29.635	28.875	28.625	31.125	35.768	29.625
3.54167	28.5625	29.5625	29	28.246	28.278	27.91			3.54167	32.375	30.75	30.204	30.567	30.5	29.091	29.733	29.125	29.375	29.837	29.84	30.875	29.635	28.875	28.625	31.125	35.768	29.625
3.58333	28.5625	29.5625	29	28.246	28.278	27.91			3.58333	32.375	30.75	30.204	30.567	30.375	29.091	29.733	29.125	29.375	29.837	29.84	30.875	29.635	28.875	28.625	31.125	35.768	29.625
3.625	28.5625	29.5625	29	28.246	28.278	27.91			3.625	32.375	30.75	30.142	30.567	30.5	29.091	29.733	29.125	29.375	29.837	29.84	30.875	29.635	28.875	28.625	31.125	35.768	29.625
3.66667	28.5625	29.5625	29	28.246	28.278	27.91			3.66667	32.375	30.75	30.142	30.567	30.5	29.029	29.733	29.125	29.375	29.837	29.84	30.875	29.635	28.875	28.625	31.125	35.768	29.625
3.70833	28.5	29.625	29	28.246	28.278	27.91			3.70833	32.375	30.75	30.142	30.567	30.375	29.029	29.733	29.125	29.375	29.837	29.84	30.875	29.697	28.875	28.625	31.125	35.768	29.5625
3.75	28.5	29.625	29	28.246	28.278	27.91			3.75	32.375	30.75	30.08	30.567	30.375	29.029	29.733	29.125	29.375	29.837	29.84	30.875	29.697	29	28.625	31.125	35.768	29.5625
3.79167	28.5	29.625	29	28.246	28.278	27.91			3.79167	32.375	30.75	30.08	30.567	30.375	29.029	29.733	29.125	29.375	29.837	29.84	30.875	29.76	29	28.625	31.125	35.768	29.5625
3.83333	28.5	29.625	29	28.246	28.278	27.91			3.83333	32.375	30.75	30.08	30.567	30.5	28.966	29.733	29.125	29.375	29.837	29.84	30.875	29.76	29	28.625	31.125	35.768	29.5625
3.875	28.5	29.625	29	28.308	28.278	27.91			3.875	32.375	30.75	30.142	30.567	30.5	28.966	29.733	29.125	29.375	29.837	29.84	30.875	29.822	29	28.625	31.125	35.768	29.5625
3.91667	28.5	29.625	29	28.308	28.278	27.941			3.91667	32.375	30.75	30.142	30.567	30.375	28.966	29.733	29.125	29.375	29.837	29.84	30.875	29.822	29	28.625	31.125	35.83	29.5625
3.95833	28.5	29.5625	29	28.308	28.341	27.941			3.95833	32.375	30.75	30.204	30.505	30.375	28.966	29.733	29.125	29.375	29.837	29.777	30.875	29.885	29	28.75	31.125	35.83	29.5625
4	28.4375	29.625	29	28.308	28.341	27.941			4	32.375	30.75	30.204	30.567	30.375	28.966	29.733	29.125	29.375	29.837	29.84	30.875	29.885	29	28.75	31.125	35.83	29.5625
4.04167	28.4375	29.625	29	28.308	28.341	27.941			4.04167	32.375	30.75	30.267	30.505	30.375	28.966	29.733	29.125	29.375	29.837	29.84	30.875	29.885	29	28.75	31.125	35.893	29.5625
4.08333	28.4375	29.625	29	28.308	28.341	27.941			4.08333	32.375	30.75	30.267	30.505	30.375	28.966	29.733	29.125	29.375	29.837	29.84	30.875	29.885	29.125	28.75	31.125	35.893	29.5625
4.125	28.4375	29.625	29	28.308	28.341	28.0035			4.125	32.375	30.75	30.329	30.505	30.375	28.966	29.733	29.125	29.375	29.837	29.84	30.875	29.947	29.125	28.75	31.125	35.893	29.5625
4.16667	28.4375	29.6875	29	28.308	28.341	28.0035			4.16667	32.375	30.75	30.329	30.505	30.375	28.966	29.733	29.125	29.375	29.837	29.84	30.875	29.947	29.125	28.75	31.125	35.893	29.5625
4.20833	28.4375	29.625	29	28.308	28.341	28.0035			4.20833	32.375	30.75	30.392	30.505	30.375	28.966	29.733	29.125	29.375	29.837	29.777	30.875	29.947	29.125	28.75	31.125	35.893	29.5
4.25	28.4375	29.6875	29	28.308	28.341	28.0035			4.25	32.375	30.75	30.392	30.505	30.375	28.966	29.733	29.125	29.375	29.837	29.777	30.875	29.947	29.125	28.75	31.125	35.893	29.5
4.29167	28.4375	29.6875	29	28.308	28.341	28.0035			4.29167	32.375	30.75	30.392	30.505	30.375	28.966	29.671	29.125	29.375	29.837	29.777	30.875	29.885	29.125	28.75	31.125	35.893	29.4375
4.33333	28.4375	29.6875	29	28.308	28.341	28.035			4.33333	32.375	30.75	30.392	30.505	30.375	28.966	29.671	29.125	29.375	29.837	29.777	30.875	29.885	29	28.75	31.125	35.893	29.3125
4.375	28.4375	29.6875	29	28.308	28.341	28.035			4.375	32.5	30.75	30.392	30.505	30.375	28.904	29.671	29.125	29.375	29.837	29.777	30.875	29.885	29	28.75	31.125	35.83	29.3125
4.41667	28.4375	29.6875	29	28.308	28.341	28.035			4.41667	32.5	30.75	30.392	30.505	30.375	28.904	29.671	29.125	29.375	29.837	29.777	30.875	29.885	29	28.75	31.125	35.83	29.25
4.45833	28.4375	29.6875	29	28.308	28.341	28.035			4.45833	32.5	30.75	30.329	30.505	30.375	28.904	29.733	29.125	29.375	29.837	29.777	30.875	29.885	29	28.75	31.25	35.768	29.25
4.5	28.375	29.6875	29	28.308	28.341	28.035			4.5	32.5	30.75	30.329	30.505	30.375	28.966	29.733	29.125	29.375	29.837	29.777	30.875	29.885	29	28.75	31.125	35.768	29.1875
4.54167	28.375	29.6875	29	28.308	28.341	28.035			4.54167	32.5	30.75	30.267	30.505	30.375	28.904	29.733	29.125	29.375	29.837	29.777	30.875	29.822	29	28.75	31.25	35.705	29.1875
4.58333	28.375	29.6875	29	28.308	28.403	28.035			4.58333	32.5	30.75	30.267	30.505	30.375	28.904	29.733	29.125	29.375	29.837	29.777	30.875	29.822	29	28.625	31.25	35.705	29.1875
4.625	28.375	29.6875	29	28.308	28.403	28.035			4.625	32.5	30.75	30.267	30.505	30.375	28.904	29.733	29.125	29.375	29.837	29.84	30.875	29.822	29	28.75	31.25	35.768	29.125
4.66667	28.375	29.6875	29	28.308	28.403	28.035			4.66667	32.5	30.75	30.204	30.505	30.375	28.904	29.733	29.125	29.375	29.837	29.84	30.875	29.822	29	28.75	31.25	35.768	29.125
4.70833	28.375	29.6875	29	28.308	28.403	28.035			4.70833	32.5	30.75	30.204	30.442	30.375	28.904	29.733	29.125	29.375	29.837	29.84	30.875	29.822	29	28.625	31.25	35.768	29.125
4.75	28.375	29.6875	29	28.308	28.403	28.066			4.75	32.5	30.75	30.204	30.505	30.375	28.966	29.733	29.125	29.375	29.899	29.84	30.875	29.822	29	28.625	31.25	35.768	29.0625
4.79167	28.375	29.6875	29	28.308	28.403	28.066			4.79167	32.5	30.75	30.204	30.505	30.375	28.904	29.733	29.125	29.375	29.837	29.84	30.875	29.822	29	28.625	31.25	35.768	29.0625
4.83333	28.375	29.6875	29.0625	28.308	28.403	28.066			4.83333	32.5	30.75	30.142	30.442	30.375	28.904	29.733	29.125	29.375	29.899	29.84	30.875	29.822	28.875	28.625	31.25	35.705	29.0625
4.875	28.375	29.6875	29	28.308	28.403	28.066			4.875	32.5	30.75	30.142	30.442	30.375	28.966	29.733	29.125	29.375	29.899	29.84	30.875	29.822	28.875	28.625	31.25	35.705	29.0625
4.91667	28.375	29.6875	29.0625	28.308	28.403	28.1285			4.91667	32.5	30.75	30.142	30.442	30.375	28.966	29.733	29.125	29.375	29.899	29.84	30.875	29.822	28.875	28.75	31.375	35.705	29.0625
4.95833	28.375	29.6875	29.0625	28.308	28.403	28.1285			4.95833	32.5	30.75	30.142	30.442	30.375	28.966	29.733	29.125	29.375	29.899	29.84	30.875	29.822	28.875	28.625	31.375	35.705	29.0625
5	28.375	29.6875	29.0625	28.308	28.403	28.1285			5	32.5	30.75	30.142	30.442	30.375	28.966	29.733	29.125	29.375	29.899	29.84	30.875	29.822	28.875	28.625	31.375	35.705	29.0625
5.04167	28.375	29.6875	29.0625	28.308	28.403	28.1285			5.04167	32.5	30.75	30.08	30.442	30.375	28.966	29.733	29.125	29.375	29.899	29.84	30.875	29.822	28.75	28.625	31.375	35.705	29.0625
5.08333	28.375	29.6875	29.0625	28.371	28.403	28.1285			5.08333	32.5	30.75	30.08	30.442	30.375	28.966	29.733	29.125	29.375	29.899	29.84	30.875	29.822	28.75	28.625	31.375	35.643	29.0625
5.125	28.375	29.6875	29.0625	28.371	28.403	28.1285			5.125	32.5	30.75	30.08	30.442	30.375	28.966	29.733	29.125	29.375	29.899	29.84	30.875	29.822	28.75	28.625	31.375	35.643	29.0625
5.16667	28.375	29.6875	29.0625	28.371	28.403	28.1285			5.16667	32.5	30.75	30.08	30.442	30.375	28.966	29.733	29.125	29.375	29.899	29.84	30.875	29.822	28.75	28.625	31.125	35.643	29.0625
5.20833	28.375	29.6875	29.0625	28.371	28.466	28.1285			5.20833	32.5	30.75	30.08	30.442	30.375	28.966	29.733	29.125	29.375	29.899	29.84	30.875	29.822	28.625	28.5	31	35.581	29.0625
5.25	28.375	29.6875	29.0625	28.371	28.466	28.1595			5.25	32.5	30.75	30.08	30.442	30.375	28.966	29.733	29.125	29.375	29.899	29.84	30.875	29.76	28.625	28.5	30.875	35.581	29.0625
5.29167	28.375	29.6875	29.0625	28.371	28.466	28.1285			5.29167	32.5	30.75	30.017	30.442	30.375	28.966	29.795	29.125	29.375	29.899	29.715	30.875	29.76	28.5	28.5	30.875	35.581	29.0625
5.33333	28.375	29.6875	29.125	28.371	28.466	28.1595			5.33333	32.5	30.75	30.017	30.442	30.375	28.904	29.733	29.125	29.25	29.899	29.715	30.875	29.76	28.5	28.5	30.875	35.643	29.0625
5.375	28.375	29.6875	29.125	28.371	28.466	28.1595			5.375	32.5	30.75	29.892	30.442	30.375	28.841	29.733	29.125	29.25	29.899	29.715	30.875	29.697	28.5	28.5	30.875	35.643	29
5.41667	28.375	29.6875	29.125	28.371	28.466	28.1595			5.41667	32.5	30.75	29.767	30.442	30.375	28.779	29.733	29.125	29.25	29.899	29.715	30.875	29.697	28.375	28.375	30.875	35.643	29
5.45833	28.375	29.6875	29.125	28.371	28.466	28.1595			5.45833	32.5	30.75	29.643	30.442	30.375	28.779	29.733	29.125	29.25	29.899	29.715	30.875	29.635	28.375	28.375	30.875	35.581	29
5.5	28.375	29.6875	29.125	28.433	28.466	28.1595			5.5	32.5	30.75	29.58	30.442	30.375	28.779	29.671	29	29.25	29.837	29.715	30.875	29.635	28.375	28.375	30.875	35.643	29
5.54167	28.4375	29.6875	29.125	28.433	28.466	28.1595			5.54167	32.5	30.625	29.58	30.442	30.375	28.716	29.671	29	29.25	29.837	29.715	30.875	29.572	28.375	28.375	30.875	35.643	29
5.58333	28.4375	29.6875	29.125	28.433	28.466	28.1595			5.58333	32.5	30.625	29.518	30.442	30.375	28.716	29.671	29	29.25	29.837	29.715	30.875	29.572	28.375	28.375	30.875	35.581	29
5.625	28.4375	29.6875	29.125	28.433	28.466	28.1595			5.625	32.5	30.625	29.455	30.38	30.375	28.716	29.671	29	29.25	29.837	29.715	30.875	29.572	28.375	28.375	30.875	35.581	28.9375
5.66667	28.4375	29.6875	29.125	28.433	28.466	28.1595			5.66667	32.5	30.625	29.393	30.38	30.375	28.716	29.671	29	29.25	29.837	29.715	30.875	29.51	28.375	28.375	30.875	35.581	28.9375
5.70833	28.4375	29.6875	29.125	28.433	28.466	28.1595			5.70833	32.5	30.625	29.393	30.38	30.375	28.716	29.671	29	29.25	29.837	29.715	30.875	29.51	28.25	28.375	30.875	35.518	28.9375
5.75	28.4375	29.6875	29.125	28.433	28.466	28.1595			5.75	32.5	30.625	29.33	30.38	30.375	28.716	29.671	29	29.25	29.837	29.715	30.875	29.51	28.25	28.375	30.875	35.518	28.9375
5.79167	28.4375	29.6875	29.125	28.433	28.466	28.191			5.79167	32.5	30.625	29.33	30.38	30.375	28.716	29.671	29	29.125	29.837	29.715	30.875	29.51	28.25	28.375	30.875	35.518	28.9375
5.83333	28.4375	29.6875	29.125	28.433	28.466	28.191			5.83333	32.5	30.625	29.33	30.38	30.375	28.716	29.671	29	29.125	29.837	29.715	30.875	29.51	28.375	28.375	30.875	35.456	28.9375
5.875	28.4375	29.6875	29.125	28.433	28.528	28.191			5.875	32.375	30.625	29.268	30.38	30.375	28.716	29.671	29	29.125	29.837	29.715	30.875	29.51	28.25	28.375	30.875	35.456	28.9375
5.91667	28.4375	29.6875	29.125	28.433	28.528	28.191			5.91667	32.375	30.625	29.268	30.38	30.375	28.716	29.671	29	29.125	29.837	29.715	30.875	29.51	28.375	28.375	31	35.456	29
5.95833	28.4375	29.6875	29.125	28.433	28.528	28.191			5.95833	32.375	30.625	29.268	30.317	30.375	28.716	29.608	29	29.125	29.774	29.715	30.875	29.51	28.375	28.375	31	35.394	29
6	28.5	29.6875	29.125	28.433	28.528	28.2535			6	32.375	30.625	29.268	30.317	30.375	28.716	29.608	29	29.125	29.774	29.715	30.875	29.51	28.375	28.375	31	35.394	29
6.04167	28.5	29.6875	29.125	28.433	28.528	28.2535			6.04167	32.375	30.625	29.268	30.317	30.375	28.716	29.608	29	29.125	29.774	29.715	30.875	29.51	28.375	28.375	31	35.394	29
6.08333	28.5	29.6875	29.125	28.433	28.528	28.2535			6.08333	32.375	30.625	29.33	30.317	30.375	28.716	29.608	29	29.125	29.774	29.715	30.875	29.51	28.375	28.375	31	35.394	29
6.125	28.5	29.6875	29.125	28.433	28.528	28.2535			6.125	32.375	30.625	29.33	30.317	30.375	28.716	29.608	29	29.125	29.774	29.715	30.875	29.51	28.375	28.375	31	35.331	29
6.16667	28.5	29.6875	29.125	28.433	28.528	28.2535			6.16667	32.375	30.625	29.33	30.317	30.375	28.716	29.608	29	29.125	29.774	29.715	30.875	29.51	28.375	28.375	31	35.331	29.0625
6.20833	28.5	29.6875	29.125	28.433	28.528	28.2535			6.20833	32.25	30.625	29.33	30.317	30.375	28.716	29.608	29	29.125	29.774	29.715	30.875	29.51	28.25	28.375	31	35.331	29.0625
6.25	28.5	29.6875	29.125	28.433	28.528	28.2535			6.25	32.25	30.625	29.33	30.317	30.375	28.716	29.608	29	29.125	29.774	29.715	30.875	29.51	28.25	28.375	31	35.331	29.0625
6.29167	28.5	29.6875	29.125	28.433	28.528	28.2535			6.29167	32.25	30.625	29.33	30.317	30.375	28.716	29.608	29	29.125	29.774	29.715	30.75	29.51	28.25	28.375	31	35.269	29.0625
6.33333	28.5	29.6875	29.125	28.496	28.528	28.2535			6.33333	32.25	30.625	29.33	30.317	30.375	28.716	29.608	29	29.125	29.774	29.715	30.75	29.51	28.25	28.375	31	35.269	29.0625
6.375	28.5	29.6875	29.125	28.433	28.528	28.2845			6.375	32.25	30.625	29.33	30.317	30.375	28.716	29.608	29	29.125	29.774	29.715	30.75	29.51	28.25	28.375	31	35.269	29.0625
6.41667	28.5	29.6875	29.125	28.433	28.528	28.2845			6.41667	32.25	30.625	29.33	30.317	30.375	28.716	29.608	29	29.125	29.774	29.715	30.75	29.51	28.25	28.375	31	35.269	29.0625
6.45833	28.5	29.6875	29.125	28.496	28.591	28.2845			6.45833	32.125	30.625	29.33	30.255	30.375	28.716	29.608	29	29.125	29.774	29.715	30.75	29.51	28.25	28.375	31	35.269	29.0625
6.5	28.5	29.6875	29.125	28.496	28.591	28.2845			6.5	32.125	30.625	29.33	30.255	30.25	28.716	29.608	29	29.125	29.774	29.715	30.75	29.51	28.25	28.375	31	35.269	29.0625
6.54167	28.5	29.6875	29.1875	28.496	28.591	28.2845			6.54167	32.125	30.625	29.33	30.255	30.25	28.716	29.608	29	29.125	29.774	29.715	30.75	29.51	28.25	28.375	31	35.269	29.0625
6.58333	28.5	29.6875	29.1875	28.496	28.591	28.2845			6.58333	32.125	30.625	29.268	30.255	30.25	28.716	29.608	29	29.125	29.774	29.715	30.75	29.51	28.25	28.375	31	35.207	29.0625
6.625	28.5	29.6875	29.1875	28.496	28.591	28.2845			6.625	32.125	30.625	29.268	30.255	30.25	28.716	29.608	29	29	29.774	29.715	30.75	29.51	28.25	28.375	31	35.269	29.0625
6.66667	28.5625	29.6875	29.1875	28.496	28.591	28.2845			6.66667	32.125	30.625	29.268	30.255	30.25	28.716	29.546	29	29	29.774	29.715	30.75	29.51	28.25	28.375	31	35.269	29.0625
6.70833	28.5625	29.6875	29.1875	28.496	28.591	28.2845			6.70833	32.125	30.625	29.268	30.255	30.25	28.716	29.546	29	29	29.774	29.715	30.75	29.51	28.25	28.375	31	35.269	29.0625
6.75	28.5625	29.6875	29.1875	28.496	28.591	28.2845			6.75	32.125	30.625	29.268	30.255	30.25	28.716	29.546	29	29	29.774	29.715	30.75	29.51	28.25	28.375	31	35.207	29.0625
6.79167	28.5625	29.6875	29.25	28.496	28.591	28.2845			6.79167	32.125	30.625	29.268	30.255	30.25	28.716	29.546	29	29	29.774	29.715	30.75	29.51	28.25	28.375	31	35.207	29.0625
6.83333	28.5625	29.6875	29.25	28.496	28.591	28.2845			6.83333	32.125	30.5	29.268	30.255	30.25	28.716	29.546	29	29	29.774	29.715	30.75	29.51	28.25	28.375	31	35.207	29.0625
6.875	28.5625	29.6875	29.25	28.496	28.591	28.2845			6.875	32.125	30.5	29.268	30.255	30.25	28.716	29.546	29	29	29.774	29.715	30.75	29.51	28.25	28.375	31	35.207	29.0625
6.91667	28.5625	29.6875	29.25	28.496	28.591	28.316			6.91667	32	30.5	29.268	30.255	30.25	28.716	29.546	29	29	29.774	29.715	30.75	29.51	28.375	28.375	31	35.144	29.0625
6.95833	28.5625	29.75	29.25	28.496	28.653	28.316			6.95833	32	30.5	29.268	30.255	30.25	28.716	29.546	29	29	29.774	29.715	30.75	29.51	28.375	28.375	31.125	35.144	29.0625
7	28.5625	29.6875	29.25	28.496	28.653	28.316			7	32	30.5	29.33	30.255	30.25	28.716	29.546	29	29	29.774	29.715	30.75	29.51	28.375	28.375	31.125	35.082	29.0625
